# Supplementary material for: A quantile regression approach to explain the relationship of Fatigue and Cortisol, Cytokine among Koreans with Hepatitis B
Source: Sci Rep. 2018 Nov 6;8:16434. doi: 10.1038/s41598-018-34842-5 (PMC6219556; doi:10.1038/s41598-018-34842-5)
Supplement: Supplementary file 2 — Dataset 1 [file 41598_2018_34842_MOESM2_ESM.xlsx]

## Sheet: Sheet1
ID	Fatigue_feel	F_B1	F_B2	F_B3	F_B4	F_B5	F_B6	F_S1	F_S2	F_S3	F_S4	F_S5	F_C1	F_C2	F_C3	F_C4	F_C5	F_C6	F_A1	F_A2	F_A3	F_A4	F_A5	Age	Sex	Marital status	Occupation	antiviral_Hx	antiviral_current	AST	ALT	Comorbitidity	Cor_HTN	Cor_DM	Cor_Lip	Cor_GB	LODX	Fatigue_Level	Fatigue_Total	Cortisol	HBV_DNA	IL6	TNFa
1	1	3	2	3	8	4	3	5	5	2	2	2	5	2	5	4	2	3	7	7	0	3	3	1972	1	1	1	1	2	23	20	0	98	98	98	98	24	2	3.57	15.02	1	1.54226	0.99369
2	4	0	0	2	0	2	2	0	2	2	2	2	0	0	0	0	0	0	0	0	0	0	0	1956	2	1	3	1	1	25	22	1	1	0	0	0	20	1	0.67	11.78	1	0.0751	1.31951
3	1	1	5	1	0	0	5	7	1	1	1	1	1	1	4	1	1	1	5	1	1	4	1	1947	2	2	5	1	1	29	17	1	0	0	0	1	14	1	2.05	6.46	1	2.97936	0.6783
4	1	2	2	2	2	3	2	2	3	3	4	3	4	5	4	3	4	4	4	4	3	4	2	1965	1	1	1	1	1	32	52	0	0	0	0	0	30	2	3.1	12.9	1	3.60499	0.51051
5	6	6	6	8	6	7	6	7	6	8	7	7	5	6	8	8	4	3	8	7	5	7	7	1987	1	2	4	1	1	32	52	0	98	98	98	98	6	3	6.52	20.35	2	1.34748	2.46976
6	1	3	4	2	2	3	2	4	4	4	4	3	2	2	6	4	2	2	3	4	3	3	2	1990	1	2	1	2	2	19	21	0	98	98	98	98	22	2	3.14	10.86	2	1.54791	1.44393
7	7	6	6	6	6	6	6	9	9	9	9	9	9	9	9	9	9	9	7	7	6	6	6	1948	2	1	5	2	1	30	27	0	98	98	98	98	5	3	7.52	9.83	2	1.76541	1.11342
8	1	3	2	2	2	1	2	2	2	3	3	3	2	2	5	2	1	1	3	2	1	2	1	1966	1	1	1	1	2	40	31	0	0	0	0	0	30	1	2.14	10.39	1	0.83509	0.27836
9	1	3	3	2	1	2	1	5	5	5	5	5	4	5	5	5	5	3	4	5	3	3	4	1965	1	1	6	1	1	32	38	0	98	98	98	98	14	2	3.76	15.86	1	3.59093	2.00214
10	3	3	3	2	3	3	3	4	4	2	3	2	2	3	3	3	3	4	4	4	4	2	3	1979	1	2	1	2	2	24	39	0	98	98	98	98	22	2	3.1	20.33	1	0.67994	0.96388
11	5	4	2	1	3	4	4	2	3	2	3	3	2	3	6	2	2	2	3	4	2	3	2	1973	1	1	6	1	1	26	25	0	98	98	98	98	7	1	2.86	13.5	2	1.02988	1.23521
12	6	6	6	7	7	5	6	5	6	5	6	6	5	6	5	6	5	5	6	6	5	5	5	1960	1	1	1	2	1	24	13	1	0	3	0	98	19	2	5.67	2.73	1	3.48074	0.68989
13	7	3	1	1	1	1	4	6	6	6	6	3	2	5	0	6	5	4	5	5	4	3	5	1957	2	3	5	1	1	31	19	0	0	0	0	0	9	2	3.81	6.12	1	3.16017	0.66086
14	7	3	3	3	3	3	2	3	3	3	3	3	3	4	3	3	3	3	3	3	3	3	3	1962	1	1	1	1	1	40	35	1	0	3	0	0	1	1	3	3.3	1	4.37718	0.51406
15	7	8	9	0	10	7	6	6	7	5	6	7	3	3	5	1	1	1	3	1	1	1	1	1947	1	1	3	1	1	41	33	0	0	0	0	0	3	2	4.24	11.96	2	1.21008	0.36985
17	1	3	2	2	2	2	2	7	3	3	4	3	5	5	5	4	6	6	4	4	3	4	3	1951	2	1	1	1	1	33	48	1	0	0	0	1	15	2	3.67	10.73	2	1.06807	3.72699
18	7	10	8	3	9	7	9	8	8	8	8	8	10	8	8	9	9	8	6	6	8	8	7	1954	2	1	1	2	1	47	52	0	0	0	0	0	20	3	7.76	5.3	2	7.78124	13.595
19	7	3	5	1	2	1	2	6	5	5	6	1	2	5	1	2	1	1	7	5	3	2	1	1958	1	1	1	2	1	18	12	0	98	98	98	98	26	2	3.1	8.16	2	4.46915	0.8556
20	1	3	3	3	0	4	5	4	4	5	4	4	3	3	0	4	4	4	3	3	4	3	4	1957	1	1	6	1	1	26	25	1	1	0	0	0	3	2	3.38	9.57	1	1.93869	0.73204
21	6	6	5	1	0	1	6	5	8	6	6	3	6	1	5	2	2	1	5	4	1	2	4	1980	1	1	1	1	2	30	69	0	98	98	98	98	0	2	3.52	7.12	2	8.36868	1.3276
22	7	6	6	5	3	6	5	5	4	4	4	4	3	4	4	2	2	3	3	3	3	3	3	1969	2	1	5	2	1	24	29	1	0	0	0	1	12	2	3.9	5.54	2	1.40777	2.57921
23	6	4	3	2	1	2	3	5	5	5	6	4	4	5	3	2	2	1	5	5	4	4	2	1989	1	2	4	1	2	17	12	0	98	98	98	98	6	2	3.48	11.61	1	1.07127	0.98282
24	7	3	1	1	4	2	3	7	6	5	4	3	3	3	5	3	1	1	2	2	2	2	2	1957	1	1	1	2	1	24	8	0	0	0	0	0	28	1	2.95	8.83	1	2.72281	1.35372
25	4	3	2	1	1	2	3	7	6	6	6	6	7	6	6	7	3	2	6	8	4	4	4	1966	1	1	1	1	1	28	29	0	0	0	0	0	26	2	4.43	14.55	1	5.28286	1.69348
26	1	0	0	0	0	0	1	0	0	1	1	5	5	2	2	2	2	1	2	3	2	1	1	1968	1	1	3	1	1	34	21	1	0	0	0	0	12	1	1.24	4.38	2	0.82359	0.51406
27	7	1	1	1	1	1	1	5	5	5	5	5	5	5	0	5	5	5	5	5	4	5	5	1958	2	1	5	2	1	38	35	1	0	0	5	0	14	2	3.57	10.1	2	2.4571	1.88557
28	6	3	3	2	3	2	3	8	4	5	6	6	7	5	7	5	5	4	7	7	6	7	6	1957	2	1	5	1	1	26	19	0	0	0	0	0	12	2	4.95	3.72	1	7.97233	0.56448
29	5	5	2	5	3	3	5	6	4	4	4	6	6	6	6	3	2	2	5	5	5	3	4	1966	1	1	1	1	1	31	34	1	0	0	0	1	48	2	4.19	9.72	1	1.8426	0.54337
30	5	5	5	4	2	4	5	4	1	2	2	7	2	2	2	2	1	1	3	2	2	2	2	1960	1	5	3	1	1	19	22	1	0	0	0	1	25	1	2.86	5.05	1	4.06959	0.21464
31	7	3	3	4	7	4	3	9	2	3	3	3	2	6	2	2	2	2	6	0	0	2	3	1953	1	1	1	1	2	23	19	0	0	0	0	0	12	2	3.29	11.64	1	2.55338	1.97247
32	7	3	2	1	3	4	2	8	2	3	3	3	3	3	3	3	3	3	2	3	5	2	2	1957	1	1	6	1	2	23	30	1	0	0	0	1	4	1	3	16.79	1	3.93128	0.69256
33	7	3	2	0	1	0	1	2	2	2	1	3	2	2	3	2	3	2	3	3	2	3	3	1950	1	1	1	1	1	18	16	0	0	0	0	0	12	1	2.05	10.98	1	0.22298	0.62851
34	7	7	5	0	8	5	7	8	7	8	9	3	5	9	3	9	9	8	5	4	8	7	6	1959	2	1	5	1	1	44	36	0	0	0	0	0	5	3	6.43	6.45	1	1.56374	3.51406
35	7	5	3	4	3	3	3	2	2	2	2	2	2	2	2	2	4	4	2	2	2	2	2	1954	2	1	5	1	1	38	32	1	1	0	0	0	15	1	2.62	19.56	2	0.46652	0.47797
36	7	6	3	3	5	3	6	5	6	5	7	5	7	7	6	5	3	3	7	7	7	8	8	1959	1	1	1	1	2	37	57	1	0	0	0	0	22	2	5.48	7.09	2	0.56421	0.32534
37	6	6	6	4	7	8	7	4	7	4	4	5	6	5	7	5	4	4	5	6	7	5	4	1969	1	1	1	1	1	24	27	1	1	0	0	0	14	2	5.43	7.04	1	6.75054	1.00235
38	7	4	3	1	3	3	3	5	2	3	4	4	3	4	7	5	2	2	5	6	6	6	5	1981	1	1	1	1	2	23	35	0	98	98	98	98	7	2	3.95	13.37	1	3.23777	0.76681
39	7	5	4	4	2	3	6	3	4	5	4	5	3	3	4	2	3	2	4	4	6	2	3	1981	2	2	1	2	1	34	28	0	98	98	98	98	3	2	3.71	6.76	2	2.67027	0.93121
40	7	4	7	6	7	6	5	5	3	6	5	6	6	4	6	7	6	5	7	7	7	8	6	1978	2	1	6	2	1	28	21	1	0	0	0	1	17	2	5.86	6.21	2	0.59874	0.69256
41	2	5	6	6	5	6	6	6	7	7	7	7	4	4	5	4	4	4	6	7	5	8	7	1976	1	1	1	1	2	14	11	0	98	98	98	98	19	2	5.81	10.79	2	2.00694	1.91383
42	7	5	3	5	5	5	5	5	6	7	6	6	5	6	5	5	5	5	5	5	5	5	5	1951	2	1	5	1	1	23	21	1	1	3	0	0	3	2	5.19	7.82	1	1.74059	0.77378
43	7	2	2	1	1	2	2	3	2	2	2	2	3	2	3	2	2	2	2	2	2	2	2	1965	1	1	1	1	1	27	18	0	98	98	98	98	20	1	2	7.64	1	0.73458	0.57435
44	7	4	7	3	5	4	4	6	6	7	5	4	7	8	7	2	3	3	8	8	7	7	6	1982	1	1	1	1	2	21	17	0	98	98	98	98	2	2	5.43	9.17	2	0.60396	0.78458
45	1	1	1	1	1	1	1	1	1	3	3	3	2	6	6	6	4	2	2	5	5	5	5	1970	1	1	1	1	2	33	41	0	0	0	0	0	24	1	3	16.09	1	2.28436	0.88577
46	7	3	2	2	0	5	5	8	1	10	5	6	8	5	5	7	8	2	4	5	2	1	2	1958	2	1	5	2	1	24	16	1	0	0	0	0	26	2	4.19	7.81	1	1.50846	1.15234
47	1	3	3	2	2	3	4	4	4	3	5	4	6	6	5	4	3	4	5	7	7	7	4	1979	1	1	1	1	2	20	27	1	0	0	0	1	11	2	4.24	11.34	2	1.47742	2.32212
48	7	6	3	3	3	4	4	4	7	6	6	5	4	4	4	4	4	3	7	7	5	6	5	1971	1	1	1	1	1	47	49	1	0	0	0	0	27	2	4.76	8.07	1	2.53152	1.22512
49	7	5	5	6	0	5	4	5	4	5	5	5	3	5	6	4	4	5	5	6	5	4	6	1957	1	5	3	1	1	34	25	1	0	0	0	1	1	2	4.71	4.55	1	4.31547	0.33972
50	7	5	5	0	5	0	5	5	0	2	2	4	2	2	5	2	2	2	6	6	6	6	5	1960	2	1	1	1	1	23	20	1	0	0	0	1	23	2	3.57	5.25	1	0.99652	1.3104
51	7	6	8	4	0	0	6	6	7	5	6	5	6	7	6	4	3	3	4	5	4	3	2	1952	2	1	5	1	1	19	17	1	1	0	0	0	42	2	4.48	9.67	1	0.84521	0.60082
52	7	6	5	3	3	3	3	5	7	5	5	5	5	5	7	7	7	6	6	7	7	5	3	1966	2	1	1	1	2	32	39	0	0	0	0	0	27	2	5.24	6.05	2	0.77452	0.49311
53	7	7	7	0	0	5	7	5	3	3	4	6	3	6	5	4	3	3	6	6	6	6	5	1967	1	1	1	1	2	33	46	0	0	0	0	0	20	2	4.62	15.34	1	3.17803	0.73458
54	7	1	2	1	1	2	2	5	6	3	5	5	2	3	5	2	1	1	3	2	3	2	1	1968	1	1	6	2	1	20	20	0	0	0	0	0	22	1	2.67	16.91	1	0.51228	0.52486
55	7	0	0	0	2	0	1	1	1	1	1	1	1	1	3	3	1	1	3	2	2	1	1	1965	1	1	2	1	2	41	46	1	0	3	0	0	37	1	1.24	16.25	2	1.36604	0.66434
56	7	3	8	5	5	7	5	5	5	6	6	6	5	5	6	5	3	3	6	7	4	6	5	1953	1	1	3	2	1	20	9	0	0	0	0	0	3	2	5.29	15	1	1.72507	3.25312
57	1	3	3	1	1	3	2	3	3	3	4	4	3	2	5	2	2	1	3	2	2	2	2	1965	1	5	1	2	2	24	18	0	98	98	98	98	22	1	2.52	8.08	1	1.28788	0.93952
58	1	3	1	1	1	1	1	2	2	2	2	2	2	2	2	2	2	2	2	2	2	2	2	1951	2	1	5	1	1	26	34	1	1	0	0	0	21	1	1.81	8.48	1	0.57435	0.82074
59	7	6	8	7	9	7	8	6	8	8	7	6	8	5	6	6	6	7	6	5	7	6	6	1952	2	1	5	1	1	27	25	0	0	0	0	0	2	3	6.67	9.22	1	2.34151	0.98623
60	5	7	8	5	5	3	7	7	7	6	6	6	3	5	3	3	1	1	3	4	3	3	5	1963	1	1	1	1	2	18	19	1	0	0	0	1	7	2	4.67	16.43	1	1.2522	1.27357
61	3	6	7	6	8	8	6	5	6	5	6	7	7	5	6	7	7	5	5	5	4	5	4	1956	1	1	1	1	2	22	16	0	0	0	0	0	22	2	5.86	4.91	1	2.59667	3.56058
62	7	8	9	9	0	9	9	9	8	9	9	9	9	9	8	8	6	8	9	9	9	9	9	1959	1	1	3	1	2	26	33	0	0	0	0	0	7	3	8.19	6.37	1	1.88748	1.97931
63	4	7	6	3	2	3	7	8	5	3	2	2	7	2	8	7	6	7	8	9	5	8	8	1965	2	1	5	1	1	17	20	0	98	98	98	98	22	2	5.52	8.51	1	0.54669	0.76844
64	7	6	7	3	6	6	6	6	8	6	7	6	6	7	6	6	6	6	6	6	6	6	6	1963	2	1	5	1	1	22	14	0	98	98	98	98	0	3	6.1	6.52	1	1.51584	1.17284
65	1	1	1	1	1	1	1	2	2	2	2	3	2	2	2	3	3	2	2	1	1	1	1	1959	2	5	5	2	2	22	15	0	0	0	0	0	1	1	1.67	8.1	1	0.46976	0.57435
66	6	8	8	6	0	7	7	7	3	4	5	5	2	2	5	7	2	2	6	6	3	3	3	1986	2	1	4	1	2	20	24	0	98	98	98	98	12	2	4.71	9.07	1	1.16783	0.34269
67	1	3	3	5	3	1	3	5	7	7	4	7	5	3	7	3	2	1	8	9	5	6	2	1988	2	2	1	2	2	18	12	0	98	98	98	98	15	2	4.48	20.87	2	3.83706	0.69737
68	1	1	1	1	2	2	2	2	2	2	2	2	1	1	2	1	2	1	2	2	2	2	2	1946	1	1	3	1	2	22	22	0	0	0	0	0	22	1	1.71	13.76	1	0.60082	0.84382
69	7	5	5	3	3	3	2	5	2	2	2	2	2	2	3	2	2	2	3	2	2	2	2	1959	1	1	1	1	1	27	45	1	0	3	0	0	16	1	2.67	13.69	2	0.63508	0.47139
70	7	5	5	3	3	5	5	2	2	6	6	5	7	3	4	4	2	6	5	5	7	7	5	1960	1	1	1	1	1	39	11	1	0	0	0	0	14	2	4.52	3.61	1	9.51366	0.78187
71	1	1	1	1	1	1	1	1	1	1	1	1	1	1	5	1	1	1	10	10	1	1	1	1965	1	1	1	1	1	26	26	0	0	0	0	0	18	1	2.05	18.13	1	0.29118	0.54905
72	7	5	3	1	2	3	5	3	5	3	2	3	2	4	5	3	5	2	7	8	5	4	4	1978	2	1	1	1	1	48	27	1	0	0	0	0	8	2	3.9	16.91	2	0.78542	0.72447
73	1	3	4	4	4	4	3	5	6	6	6	6	3	3	5	5	5	4	7	8	8	8	8	1988	1	2	4	2	2	19	25	0	98	98	98	98	24	2	5.33	17.46	1	0.99854	2.30212
74	7	5	9	5	5	1	5	2	4	7	7	5	3	5	5	6	6	5	1	2	8	1	5	1961	1	1	1	2	1	47	21	1	0	0	0	1	19	2	4.71	13.01	1	6.63455	3.55623
75	7	2	2	2	1	1	2	2	3	3	3	2	2	2	3	4	5	4	4	3	3	3	2	1952	1	1	3	1	1	27	43	1	0	0	0	1	10	1	2.67	11.56	2	0.83509	0.93303
76	7	6	9	4	2	2	6	5	3	4	5	5	4	5	5	5	6	5	7	6	5	5	5	1960	1	5	1	1	1	53	44	0	0	0	0	0	7	2	5	8.09	1	1.2215	0.99997
77	7	3	1	0	0	0	2	5	5	5	5	5	5	5	5	5	5	5	5	5	5	5	5	1958	2	5	2	1	2	22	13	0	0	0	0	0	7	2	3.86	11.05	1	1.5622	1.12032
78	7	5	2	1	2	1	2	2	2	2	1	2	1	2	5	1	1	1	5	2	2	2	2	1956	1	1	1	2	1	25	27	1	0	3	0	0	4	1	2.14	8.98	1	2.25793	0.65747
79	7	7	8	4	7	8	8	6	5	7	6	6	4	6	4	5	4	3	6	6	5	6	5	1959	1	1	1	1	1	27	23	1	0	0	0	0	20	2	5.81	12.29	1	2.33258	1.63949
80	7	5	1	1	0	1	3	1	1	1	2	1	1	2	1	1	1	1	5	1	5	1	1	1947	2	1	5	2	1	24	18	1	0	0	5	0	10	1	1.71	22.19	2	0.64394	0.41037
81	1	1	1	1	1	1	1	3	3	4	4	4	3	3	4	2	3	2	3	4	4	2	1	1990	1	2	4	1	1	25	25	0	98	98	98	98	22	1	2.48	5.69	1	1.72908	0.65747
82	7	3	2	1	1	2	3	5	1	3	5	7	2	1	5	1	2	1	5	5	2	1	2	1946	2	1	4	2	1	22	12	1	0	0	0	0	9	1	2.76	5.76	1	0.43077	1.30586
83	7	1	1	1	1	2	1	1	2	7	5	5	5	2	5	7	7	8	6	6	6	4	2	1958	2	1	5	1	2	29	33	0	0	0	0	0	20	2	3.81	8.3	1	1.08642	0.74139
84	6	3	2	1	3	1	5	7	6	6	7	7	4	4	5	6	4	5	5	6	4	4	3	1973	1	1	1	2	2	20	29	0	98	98	98	98	25	2	4.48	5.85	2	1.22612	1.78564
85	7	5	5	1	0	2	5	6	6	6	6	6	6	6	8	6	6	6	7	7	6	6	6	1956	2	1	5	2	1	21	18	1	0	0	5	1	9	2	5.33	4.46	2	6.38637	1.22689
86	7	8	7	7	7	8	7	8	8	8	8	8	6	7	6	7	6	5	6	6	6	7	6	1970	2	2	1	1	2	22	19	1	0	0	0	0	17	3	6.95	8.81	1	0.59842	0.93952
87	1	4	3	2	2	2	2	2	2	1	1	2	2	0	3	2	2	1	2	2	2	2	2	1970	2	1	1	1	2	28	33	0	0	0	0	0	28	1	1.95	5.02	2	0.4649	0.84675
88	1	1	1	1	1	1	2	2	1	1	2	1	2	1	0	1	1	1	1	1	1	1	1	1950	1	1	3	1	1	32	27	1	0	3	0	1	22	1	1.1	17.6	1	0.47963	0.48802
89	7	2	2	2	4	4	2	2	3	2	3	3	3	3	3	3	3	3	3	3	3	3	3	1948	1	1	6	2	1	24	21	1	0	0	0	1	10	1	2.81	11	1	8.75433	1.53156
90	7	8	8	8	0	8	8	7	6	8	8	8	4	7	7	8	7	7	7	7	6	5	7	1982	2	2	1	2	1	50	31	0	98	98	98	98	30	3	6.9	11.61	2	1.68179	1.68302
91	7	5	4	1	3	3	3	8	7	8	9	8	7	6	5	4	2	2	5	5	4	3	3	1955	1	1	3	1	1	28	8	1	0	0	0	1	21	2	4.67	17.52	1	1.33622	0.99563
92	7	6	5	5	5	6	6	5	4	3	4	3	4	7	7	5	5	5	7	5	5	7	4	1947	1	1	3	1	2	20	16	1	0	0	0	1	11	2	5.19	12.53	1	1.40444	1.11234
93	7	5	10	6	5	5	5	4	4	5	7	5	8	5	6	5	2	2	5	5	5	5	4	1970	2	1	1	2	2	31	29	1	0	0	0	1	23	2	5	6.22	2	1.05554	0.54149
94	7	8	8	8	8	8	8	5	5	5	5	5	5	5	5	5	5	5	5	5	5	5	5	1969	1	1	1	1	1	24	31	1	0	0	0	1	12	2	5.86	19.12	1	0.91067	1.11729
95	7	1	3	2	2	2	2	2	2	4	4	2	2	2	6	3	1	1	8	8	7	7	3	1979	2	1	5	1	2	22	11	0	98	98	98	98	33	2	3.43	13.4	2	2.75108	1.70744
96	7	4	3	3	3	4	4	4	3	3	3	3	2	2	3	3	3	3	7	8	9	8	9	1951	2	4	1	2	1	21	18	1	1	0	0	0	15	2	4.38	10.09	1	0.66382	0.67362
97	7	5	5	3	5	7	4	7	4	6	5	3	5	3	8	6	6	6	8	9	7	7	4	1954	1	1	1	1	1	29	42	0	98	98	98	98	10	2	5.62	8.36	2	1.5778	0.53775
98	7	6	7	6	3	8	7	8	4	7	8	7	9	7	8	5	4	4	8	8	6	6	8	1975	1	1	1	2	1	29	44	1	1	0	0	0	12	3	6.43	10.04	1	1.59874	1.60214
99	7	2	2	1	2	2	1	2	2	2	2	2	3	2	6	3	3	2	3	3	2	3	2	1964	1	1	1	1	2	16	9	1	0	0	0	1	22	1	2.33	19.25	1	0.76313	0.25
100	7	5	9	1	2	1	1	1	2	2	2	2	1	5	5	4	1	4	2	2	2	4	2	1944	1	1	1	2	1	18	14	1	0	0	0	1	10	1	2.81	8.1	1	2.62079	3.08442
101	4	9	10	9	8	9	9	7	8	9	7	8	9	3	5	6	8	9	7	8	8	9	7	1954	1	1	1	1	1	23	19	0	0	0	0	0	15	3	7.76	7.17	1	3.74509	1.6644
102	3	7	7	5	7	7	8	5	9	8	9	9	7	7	8	7	8	5	5	5	5	7	6	1965	1	2	5	1	1	19	18	1	0	3	0	0	21	3	6.86	8.33	1	0.46592	0.61132
103	6	6	10	9	9	9	9	4	5	5	5	2	2	5	3	3	5	3	5	5	3	2	5	1954	1	1	1	2	1	20	23	0	0	0	0	0	2	2	5.33	6.25	1	1.5195	3.21242
104	7	4	3	3	3	2	2	4	6	4	6	4	3	3	6	4	4	4	6	6	4	2	5	1990	2	2	2	1	2	18	16	0	98	98	98	98	2	2	4.05	4.39	1	1.16781	0.23245
105	6	5	2	2	6	2	3	4	3	5	5	5	6	3	5	5	5	5	8	7	5	3	3	1965	1	1	1	1	1	27	14	0	0	0	0	0	1	2	4.33	13.68	1	4.0418	0.87505
106	7	5	3	6	7	6	5	3	4	3	6	2	3	2	1	6	5	4	5	4	3	3	3	1958	2	1	5	1	1	61	52	0	0	0	0	0	15	2	4.1	9.34	2	4.34692	0.86209
107	7	4	7	7	6	8	8	3	3	3	4	3	2	2	3	3	3	4	7	8	7	6	6	1958	1	1	1	1	1	24	16	0	0	0	0	0	12	2	5	10.16	1	1.75334	1.08674
108	3	3	2	2	2	2	3	3	3	2	3	2	3	2	3	2	2	2	3	3	3	2	1	1960	1	1	1	1	1	48	68	0	0	0	0	0	7	1	2.38	8.4	2	0.42632	1.27015
109	7	9	9	9	9	9	10	5	4	6	5	5	5	5	5	4	4	4	6	8	5	5	5	1948	2	1	5	1	1	71	36	1	0	0	0	0	28	3	6.24	3.39	2	2.78949	2.76313
110	7	3	1	1	1	2	3	2	2	2	2	2	1	1	1	2	2	2	3	2	2	2	2	1960	2	1	1	2	1	35	16	1	0	0	0	1	3	1	1.9	7.15	1	1.42899	1.17691
111	7	4	6	2	3	2	3	3	2	3	2	3	2	2	3	2	2	2	2	2	3	2	2	1963	1	1	1	2	1	24	17	1	0	0	0	1	12	1	2.62	13.07	1	4.80654	0.87544
112	7	3	3	1	1	3	3	3	4	3	4	3	2	3	5	3	1	1	5	7	5	7	5	1980	1	1	6	2	2	34	45	0	98	98	98	98	20	2	3.48	10.17	2	4.94166	0.44596
113	7	5	5	6	5	6	6	3	3	3	3	3	3	3	3	3	3	3	3	3	3	3	3	1973	1	1	1	2	1	25	37	1	0	0	0	1	19	2	3.71	15.04	1	3.53081	0.94934
114	7	6	5	5	5	5	6	2	4	3	3	3	1	4	1	1	1	2	5	5	3	4	4	1969	1	1	1	1	2	23	25	0	0	0	0	0	16	2	3.67	7.55	1	1.86158	1.38689
115	7	7	4	5	8	7	6	7	8	8	7	6	2	8	6	3	2	2	8	7	6	5	4	1980	1	1	1	1	2	23	34	0	98	98	98	98	8	2	5.9	6.05	1	0.72447	1.54525
116	5	5	4	1	0	5	6	3	8	7	6	7	3	7	8	1	1	2	9	10	3	4	5	1959	2	1	1	1	1	15	20	1	0	3	0	0	6	2	4.86	6.74	1	1.04972	1.27168
117	7	6	4	3	4	3	5	7	4	6	5	5	6	5	4	3	3	3	4	3	4	2	2	1966	1	1	1	1	1	29	32	1	0	3	0	0	22	2	4.05	6.38	1	4.25748	0.92534
118	7	7	5	1	5	3	5	4	6	5	7	6	3	6	6	3	3	3	4	4	4	4	4	1976	2	1	1	1	1	30	38	0	98	98	98	98	25	2	4.52	8.64	2	0.60394	0.44751
119	7	4	2	2	4	3	4	5	2	6	5	6	5	5	2	4	2	5	4	5	6	5	6	1948	1	1	3	1	1	17	15	1	0	0	0	1	8	2	4.14	4.38	1	0.65077	0.36349
120	7	6	8	7	2	5	5	8	10	8	8	7	5	7	7	6	1	1	7	5	7	5	3	1967	2	1	5	1	2	23	22	0	0	0	0	0	28	2	5.86	9.31	1	1.1487	1.07177
121	7	3	2	2	0	4	2	9	9	4	5	5	1	1	1	1	3	2	1	5	5	1	1	1947	2	1	5	1	1	37	28	1	0	0	0	1	22	2	3.14	5.07	1	2.17057	4.20448
124	7	4	2	1	0	2	4	10	1	1	5	3	1	1	5	1	5	3	5	5	5	5	2	1938	2	4	5	1	2	92	84	0	0	0	0	0	9	2	3.33	6.48	2	1.80634	3.21464
125	7	5	4	4	4	5	3	8	7	0	7	8	4	5	7	4	4	4	5	5	3	3	3	1949	1	1	3	1	1	32	37	0	0	0	0	0	20	2	4.67	8.89	1	1.54015	0.80493
126	7	7	6	6	0	5	5	5	5	5	5	5	9	9	5	5	5	8	9	8	8	8	8	1947	2	1	5	1	2	21	19	0	0	0	0	0	17	3	6.05	6.49	1	2.67534	1.7983
127	7	5	3	2	1	3	3	4	3	3	3	3	3	3	1	2	2	2	2	2	2	2	2	1961	2	1	5	2	2	42	34	0	0	0	0	0	24	1	2.52	15.29	1	0.50174	0.82645
128	7	5	8	7	8	8	7	7	7	6	6	6	7	5	6	7	6	6	10	10	7	9	8	1974	1	1	1	2	2	29	62	0	98	98	98	98	6	3	7.1	12.27	2	1.12548	1.25267
129	7	8	5	4	3	8	8	10	10	10	7	7	5	5	8	9	5	2	10	10	10	10	10	1976	1	1	1	1	1	71	49	1	0	0	0	0	4	3	7.57	16.17	1	0.55478	1.41912
131	3	6	4	5	6	6	7	5	5	4	4	5	6	5	4	6	7	4	4	4	5	5	5	1951	2	1	5	1	1	29	31	1	0	3	5	0	2	2	5.05	20.13	1	1.47008	2.40613
132	6	3	6	6	3	3	3	3	3	4	4	3	2	2	5	3	2	3	7	7	8	7	8	1977	1	2	4	1	2	33	79	1	0	0	0	1	4	2	4.43	5.17	2	4.95882	1.37262
133	7	2	2	2	5	3	2	2	4	3	3	3	3	4	2	2	2	2	1	1	1	1	1	1959	1	1	1	1	2	30	40	1	0	3	0	0	15	1	2.29	6.63	1	0.64842	1.58557
134	2	5	4	2	2	2	2	4	4	4	4	4	4	4	4	4	4	4	5	5	5	5	5	1967	1	1	1	1	1	19	31	1	0	0	0	1	12	2	3.9	9.63	2	3.59253	0.39777
135	7	7	7	7	6	6	6	4	7	7	7	7	3	6	5	3	3	3	8	7	7	7	7	1970	2	1	1	1	1	210	282	0	98	98	98	98	17	2	6.05	8.91	2	4.42292	0.82201
136	1	2	2	2	2	2	2	9	2	2	2	2	3	3	5	2	2	2	9	9	4	7	7	1980	1	1	1	1	2	16	22	0	98	98	98	98	6	2	3.76	8.31	1	3.16017	1.46917
137	7	4	3	4	3	3	3	8	8	7	6	6	7	6	7	6	7	7	6	6	7	5	6	1953	2	4	1	1	2	60	69	0	98	98	98	98	4	2	5.62	4.47	1	6.34227	0.54525
138	7	3	3	3	3	3	3	6	6	5	5	5	4	5	6	4	4	4	5	5	5	4	4	1966	1	1	1	2	2	19	20	0	98	98	98	98	22	2	4.33	12.58	2	1.97328	2.31338
139	7	6	4	5	0	3	8	4	7	4	4	4	8	5	5	8	5	3	5	8	8	5	5	1947	2	4	5	1	1	30	38	1	0	0	5	0	22	2	5.05	2.26	1	1.22148	0.78731
140	3	6	6	6	8	6	6	6	5	5	6	6	7	5	6	6	5	5	3	3	3	2	3	1960	2	1	5	1	1	26	19	1	0	0	0	0	23	2	5.1	4.81	1	0.43843	0.2973
141	6	8	8	8	6	5	10	10	10	8	10	8	7	8	10	10	7	8	10	10	8	8	9	1980	2	1	5	1	2	24	21	0	98	98	98	98	24	3	8.52	12.56	1	0.88577	0.42632
142	7	6	1	1	1	1	7	10	1	1	1	1	1	1	5	1	1	1	5	1	3	1	5	1964	2	1	6	1	1	18	15	0	98	98	98	98	7	1	2.62	10.31	2	1.09051	0.43377
143	7	5	5	5	10	5	5	5	5	10	10	10	10	10	10	5	5	5	5	5	5	5	5	1946	1	1	3	2	1	27	15	0	0	0	0	0	12	3	6.43	7.35	1	1.04247	0.84969
144	6	9	9	7	8	7	9	7	9	9	7	8	7	7	9	8	7	6	7	7	7	6	5	1950	2	1	1	1	1	18	14	0	0	0	0	0	10	3	7.52	4.26	1	1.11342	1.44894
145	7	3	8	3	2	2	2	4	4	3	3	4	1	2	4	3	3	3	6	6	4	4	4	1970	1	1	1	1	2	15	20	0	98	98	98	98	42	2	3.67	8.26	1	0.43843	1.18509
146	6	4	5	7	2	7	5	7	8	7	6	6	8	6	4	5	9	9	8	9	10	7	3	1971	1	1	1	1	2	17	22	0	98	98	98	98	13	3	6.38	9.53	2	1.21764	0.98618
147	7	5	5	6	6	5	6	6	5	6	5	6	5	7	6	3	4	4	7	5	6	4	4	1943	2	1	5	2	1	22	21	1	0	0	0	0	26	2	5.29	18.47	1	3.39874	0.69737
